# Supplementary material for: Comprehensive profiling of accessible surface glycans of mammalian sperm using a lectin microarray
Source: Clin Proteomics. 2014 Mar 16;11(1):10. doi: 10.1186/1559-0275-11-10 (PMC4003823; doi:10.1186/1559-0275-11-10)
Supplement: Additional file 1 — The classification table of lectin binding intensity of the five species sperm. [file 1559-0275-11-10-S1.xlsx]

## Sheet: Table 1
	Lectin	Human	Pig	Cow	Goat	Rabbit
Gal	GHA	++	+++	++	+++	++	SNR³20	+++
	GSL I	+	+++	++	++	++	20>SNR³10	++
	GSL I-B4	+	+++	++	+	+	10>SNR³2	+
	RCA I	+++	++	++	++	++	SNR<2	-
	Jacalin	+++	+	++	++	+++
	MPL	++	+	++	++	++
	MAL I	+++	++	+	++	+
	BPL	++	++	+	+	+
	MNA-G	+++	+	+	+	++
	AIA	++	+	+	+	+
	ABA	+	-	+	+	-
	PTA galactose	-	+	-	-	-
	ACL	++	-	-	+	-
	MOA	+	-	-	-	-
	SNA-II	+	-	-	-	-
	CA	-	-	-	-	-
	ECA	-	-	-	-	-
	PNA	-	-	-	-	-
	Ricin B Chain	-	-	-	-	-
	TKA	-	-	-	-	-
	VGA	-	-	-	-	-
	VRA	-	-	-	-	-
GalNAc	VVL	++	++	+++	+++	+++
	HPA	+	++	+++	++	+++
	WFA	+++	+++	++	+++	+++
	SBA	++	++	++	++	++
	DBA	+	+	++	++	+++
	SJA	+	++	+	+	++
	GS-IA4	+	++	+	+	+
	PTL I	-	++	+	+	+
	BDA	+	+	+	+	+++
	CSA	+	+	+	+	+++
	UDA	+	+	+	+	-
	PTA GalNAc	-	+	-	-	-
	Black bean crude	++	-	-	-	-
	IRA	+	-	-	-	-
	EEL	-	-	-	-	-
	HMA	-	-	-	-	-
	IAA	-	-	-	-	-
	LBA	-	-	-	-	-
	PTL II	-	-	-	-	-
	SHA	-	-	-	-	-
	SSA	-	-	-	-	-
	TL	-	-	-	-	-
GlcNAc	LEL	+++	+++	+++	+++	+++
	STL	+++	++	++	++	++
	DSL	++	+	+	+	+
	GSL II	-	+	+	+	+
	HAA	+	-	-	+	-
	WGA	+	-	-	-	-
	LAA	-	-	-	-	-
	PWM	-	-	-	-	-
	UEA-II	-	-	-	-	-
Man	MNA-M	+++	++	++	++	+
	ConA Succinyl	++	+	++	++	+
	LCA	++	+	+	+	+
	PSA	++	+	+	+	+
	LcH	+	+	+	+	+
	GNL	+	+	+	-	-
	CALSEPA	-	-	+	-	-
	AMA	+	-	-	-	-
	VFA	+	-	-	-	-
	VVA mannose	+	-	-	-	-
	ASA	-	-	-	-	-
	CPA	-	-	-	-	-
	HHL	-	-	-	-	-
	LcH B	-	-	-	-	-
	NPL	-	-	-	-	-
	PEA	-	-	-	-	-
	PMA	-	-	-	-	-
Sia	SNA-I	+++	+	++	+++	++
	MAA	+++	+	+	++	+
	MAL II	+++	+	+	++	+
	SNA	+++	-	+	-	-
	LFA	-	-	-	-	-
	LPA	-	-	-	-	-
Fuc	AAL	++	+	+	+	+
	LAL	+	+	+	-	+
	LTL	+	+	-	-	-
	UEA I	+	+	-	-	-
Complex	PHA-E	+++	+	+	+	+
	PHA-L	+++	+	+	+	+
	PHA-E+L	+++	+	+	+	-
	PHA-L	+++	+	+	+	-
	CAA	-	-	-	-	-
Unknown	PHA-P	+++	+	+	+	-
	MIA	-	+	+	+	+
	RPA	+	-	-	-	-
	PAA	-	-	-	-	-
	PHA-M	-	-	-	-	-
	RTA	-	-	-	-	-
